# Supplementary material for: The Effects of Fisetin on Gene Expression Profile and Cellular Metabolism in IFN-γ-Stimulated Macrophage Inflammation
Source: Antioxidants (Basel). 2025 Feb 4;14(2):182. doi: 10.3390/antiox14020182 (PMC11852181; doi:10.3390/antiox14020182)
Supplement: Supplementary file 1 [file antioxidants-14-00182-s001.zip]

Archive with 1 entries (1 files):
- antioxidants-3359631-supplementary.pdf
